# Supplementary material for: The Neuronal Circuit of the Dorsal Circadian Clock Neurons in Drosophila melanogaster
Source: Front Physiol. 2022 Apr 29;13:886432. doi: 10.3389/fphys.2022.886432 (PMC9100938; doi:10.3389/fphys.2022.886432)
Supplement: Supplementary file 3 [file DataSheet1.ZIP]

Archive with 1 entries (1 files):
- Supplementary Video 5_small.mp4
